# Supplementary material for: Long isoforms of the COPD risk gene FAM13A orchestrate human lung epithelial development
Source: Am J Respir Cell Mol Biol. Author manuscript; Available in PMC 2026 Jul 6. (PMC13336431; doi:10.1093/ajrcmb/aanag078)
Supplement: Supplementary Table 1 [file NIHMS2185259-supplement-Supplementary_Table_1.xlsx]

## Sheet: Sheet1
Dataset	Normal distribution (Shapiro-Wilk test and Kolmogorov-Smirnov test)	Stats test used
Fig 1D (left panel)	No	Kruskal-Wallis test
Fig 1D (right panel)	No	Kruskal-Wallis test
Fig 2D (proximal, D28-29)	No	Kruskal-Wallis test
Fig 2D (distal, D28-29)	No	Kruskal-Wallis test
Fig 2D (proximal, D43)	Yes	Ordinary one-way ANOVA (Tukey's post test)
Fig 2D (distal, D43)	Yes	Ordinary one-way ANOVA (Tukey's post test)
Fig 2F (proximal)	Yes	Ordinary one-way ANOVA (Tukey's post test)
Fig 2F (distal)	Yes	Ordinary one-way ANOVA (Tukey's post test)
Fig 2G (proximal)	No	Kruskal-Wallis test
Fig 2G (distal)	Yes	Ordinary one-way ANOVA (Tukey's post test)
Fig 2H (proximal)	No	Kruskal-Wallis test
Fig 2I (distal)	No	Kruskal-Wallis test
Fig 3B	Yes	Ordinary one-way ANOVA (Tukey's post test)
Fig 3C	Yes	Ordinary one-way ANOVA (Tukey's post test)
Fig 4J	Yes	Ordinary one-way ANOVA (Tukey's post test)
Fig 4K	Yes	Ordinary one-way ANOVA (Tukey's post test)
Fig 4L	Yes	Ordinary one-way ANOVA (Tukey's post test)
Fig 4M	Yes	Ordinary one-way ANOVA (Tukey's post test)
Supp Fig 2A	Yes	Ordinary one-way ANOVA (Tukey's post test)
Supp Fig 2B	Yes	Ordinary one-way ANOVA (Tukey's post test)
Supp Fig 2C	Yes	Ordinary one-way ANOVA (Tukey's post test)
Supp Fig 2D	Yes	Ordinary one-way ANOVA (Tukey's post test)
Supp Fig 2E	Yes	Ordinary one-way ANOVA (Tukey's post test)
Supp Fig 3A	Yes	Ordinary one-way ANOVA (Tukey's post test)
Supp Fig 3B	Yes	Ordinary one-way ANOVA (Tukey's post test)
Supp Fig 3C	Yes	Ordinary one-way ANOVA (Tukey's post test)
Supp Fig 3D	Yes	Ordinary one-way ANOVA (Tukey's post test)
Supp Fig 3E	Yes	Ordinary one-way ANOVA (Tukey's post test)
Supp Fig 3F	Yes	Ordinary one-way ANOVA (Tukey's post test)
Supp Fig 3G	Yes	Ordinary one-way ANOVA (Tukey's post test)
Supp Fig 3H	Yes	Ordinary one-way ANOVA (Tukey's post test)
Supp Fig 3I	Yes	Ordinary one-way ANOVA (Tukey's post test)
Supp Fig 3J	Yes	Ordinary one-way ANOVA (Tukey's post test)
